# Supplementary material for: Open fire exposure increases the risk of pregnancy loss in South Asia
Source: Nat Commun. 2021 May 28;12:3205. doi: 10.1038/s41467-021-23529-7 (PMC8163851; doi:10.1038/s41467-021-23529-7)
Supplement: Supplementary file 4 — Source Data [file 41467_2021_23529_MOESM4_ESM.zip]

Archive with 7 entries (7 files):
- Fig 1a Data.RData
- Fig 1b Data.RData
- Fig 2 Data.RData
- Fig 3 Data.RData
- Fig 4 Data.RData
- Fig 5 Data.RData
- Supplemental-Codes.html
